# Supplementary material for: Can Gut Microbiota Analysis Reveal Clostridioides difficile Infection? Evidence from an Italian Cohort at Disease Onset
Source: Microorganisms. 2024 Dec 25;13(1):16. doi: 10.3390/microorganisms13010016 (PMC11767363; doi:10.3390/microorganisms13010016)
Supplement: Supplementary file 1 [file microorganisms-13-00016-s001.zip]

Archive with 1 entries (1 files):
- microorganisms-3386228-supplementary.pdf
